# Supplementary material for: Variations in the composition and frequency of celiac disease epitopes among synthetic wheat lines
Source: Front Plant Sci. 2025 Jan 27;15:1517821. doi: 10.3389/fpls.2024.1517821 (PMC11807966; doi:10.3389/fpls.2024.1517821)
Supplement: Supplementary file 1 [file Table1.xlsx]

## Sheet: Supplemantry Table 1
Supplemantry Table 1. Relative expression rate of alpha-gliadin peptides and their normilized values across synthetic lines
		Sequence_ID	Multiplier	PFPQPQLPY	PYPQPQLPY	PFLQPQLPY	PFPQPQLSY	PFSQPQLPY	PFPQPQLPH	PFPQLQLPY	PFPQPPLPY	PFPQLQQPY	PYPQPQLFP	PYPQPHLPY	PQPQLPYPQ	PQPQLPYSQ	SQPQLPYSQ	PQPQLSYSQ	PQLQLPYPQ	LQPQLPYSQ	FPPQLPYPQ	FLPQLPYPQ	PQPQLPYLQ	PQPQLPYSH	PQPHLPYPQ	PQPQPQYPQ	PQPQYPQPQ	PQPQLPHSQ	SQPQLPYLQ	LQPQLPYPQ	PQPPLPYPQ	PQPQLPYHQ	FRPQQPYPQ	FPPQQPYPQ	FSPQQPYPQ	FLPQQPYPQ	FPQQQPYPQ	FPPQQSYPQ	FQPQQPYPQ	FRPQQSYPQ	FPPQQPYPH	FPPQQPYLQ	FRPQKPYPQ	FRQQQPYPQ	FPPQQPYTQ	FRPQQLYPQ	FRPQQPLPQ	FRPQQPSPQ	FRPQQPFPQ
Line 1	Fusion_F1	TTCGGAGT	102347	48397	4947	9146	7110	3135	0	0	0	0	20	148	22959	19953	2021	7110	0	9071	7902	10484	5434	60	148	16934	17123	0	46	51	0	45	62362	105890	365	0	423	13388	0	4494	2253	1068	0	0	0	2286	0	0	461
Line 2	Fusion_F2	ACTCATTT	82002	41219	8629	7487	6004	2519	0	0	0	0	0	2067	20479	18528	1161	6004	0	7442	5746	7311	2847	0	2067	12439	12535	0	46	45	0	0	51169	84377	451	0	348	9878	0	4783	1274	1312	0	0	0	1908	0	0	345
Line 3	Fusion_F3	GGGATCCG	55742	24069	3832	5921	3911	2045	0	807	65	0	0	765	9965	12199	1193	3911	807	5921	4855	7822	2157	0	765	10266	10287	0	24	0	65	0	33592	58699	1290	0	225	7455	0	2276	1022	828	0	0	0	1360	0	0	170
Line 4	Fusion_F4	CAAGATAA	70663	27343	929	7918	8118	1527	27	0	0	0	521	85	8061	18063	291	8118	0	7886	8886	8571	1196	23	85	14792	14978	27	979	32	0	0	40857	79197	596	743	464	8147	0	818	251	281	0	0	0	224	0	0	3335
Line 5	Fusion_F5	GGACAACG	98532	63893	6185	2487	1999	2605	0	0	0	0	0	118	26556	30560	291	1999	0	2487	4860	5890	6811	0	118	17301	17420	0	46	0	0	56	66102	90866	734	0	5193	13767	0	5907	2929	2298	0	0	0	176	0	0	336
Line 6	Fusion_F6	AGCGAGCT	115239	72453	7250	2885	2263	1626	0	28	0	0	0	146	35716	28927	289	2263	28	2885	8872	7913	7824	0	146	26867	26997	0	20	0	0	84	72742	108904	520	0	5605	19528	0	6976	7077	1339	0	0	0	275	0	0	433
Line 7	Fusion_F7	CTGCACGT	59167	21392	745	6067	5277	1107	0	0	0	0	435	66	6638	13923	248	5277	0	6043	5634	7487	776	55	66	14659	15131	0	624	24	0	0	31193	63700	347	515	417	8422	0	627	243	235	0	0	22	175	0	0	2620
Line 8	Fusion_F8	GCACTAGT	98491	43368	1257	10007	11096	2551	0	45	0	22	49	164	6499	34032	435	11096	45	9961	9977	5854	1565	1127	164	10306	10583	0	924	46	0	0	65777	99662	1692	0	928	6847	596	1152	250	1270	235	856	744	418	0	0	346
[truncated: 43 more columns]

## Sheet: Supplemantry Table 2
Supplemantry Table 2. The expression rate of toxic alph-gliadin peptides across synthetic lines.
renamed	Toxicity	Epitopes	Line 1	Line 2	Line 3	Line 4	Line 5	Line 6	Line 7	Line 8		Toxicity scores		Epitopes	Toxicity	Line 1	Line 2	Line 3	Line 4	Line 5	Line 6	Line 7	Line 8
DQ2.5-glia-α1a	T	PFPQPQLPY	43001.5	46637.3	24645.8	30267.4	59823	70318.8	22519.4	40820.5		T=3		DQ2.5-glia-α1a	T	129005	139912	73937.3	90802.3	179469	210956	67558.2	122461
DQ2.5-glia-α1b	T	PYPQPQLPY	4395.49	9763.29	3923.83	1028.36	5791.02	7036.44	784.263	1183.16		RT=2		DQ2.5-glia-α1b	T	13186.5	29289.9	11771.5	3085.08	17373	21109.3	2352.79	3549.48
DQ2.5-glia-α2	T	PQPQLPYPQ	20399.4	23171	10203.8	8923.15	24864.4	34663.9	6987.83	6117.23		*T=1		DQ2.5-glia-α2	T	61198.3	69513	30611.4	26769.4	74593.1	103992	20963.5	18351.7
DQ2.5-glia-α3	T	FRPQQPYPQ	55409.6	57895.2	34397	45226.8	61891.3	70599.3	32836.9	61913.1				DQ2.5-glia-α3	T	166229	173686	103191	135680	185674	211798	98510.8	185739
p31-43	T	PGQQQPFPPQQPY	40092.5	40112.2	21387.5	19561	45905.9	62341.9	17468.5	12234.5				p31-43	T	120278	120337	64162.6	58682.9	137718	187026	52405.6	36703.4
p31-43 (var6)	T	PGQQQPFPPQQPYPQPQPF	28960.3	26325.5	12812.9	11352.9	35307.9	48090.4	9454.31	7261.8				p31-43 (var6)	T	86880.9	78976.4	38438.6	34058.7	105924	144271	28362.9	21785.4
p31-43 (var7)	T	PGQQQPFPPQQPYPQPQPFPSQQPY	25266.7	22652.8	10968.7	9179.96	31962.5	43612.3	7389.97	6076.76				p31-43 (var7)	T	75800.2	67958.3	32906.1	27539.9	95887.4	130837	22169.9	18230.3
DQ2.5-glia-α (44-55)	T	PQPQPFPSQQPY	62385.4	61946.9	37403.3	53143.7	64834.1	76051.8	37361.4	69040.3				DQ2.5-glia-α (44-55)	T	187156	185841	112210	159431	194502	228155	112084	207121
DQ2.5-glia-α (51-70)	T	SQQPYLQLQPFPQPQLPY	462.028	304.36	241.655	274.524	1028.99	1383.02	320.021	366.149				DQ2.5-glia-α (51-70)	T	1386.09	913.081	724.966	823.573	3086.98	4149.07	960.064	1098.45
			280373	288809	155984	178958	331409	414098	135123	205013				DQ2.5-glia-α1 (var3)	RT	5571	5700.25	4188.01	3380.64	4878.12	3156.21	2330.68	4802.3
DQ2.5-glia-α1 (var3)	RT	PFSQPQLPY	2785.5	2850.13	2094.01	1690.32	2439.06	1578.1	1165.34	2401.15				DQ2.5-glia-α1 (var5)	RT	0	0	1652.68	0	0	54.3504	0	84.7132
DQ2.5-glia-α1 (var5)	RT	PFPQLQLPY	0	0	826.339	0	0	27.1752	0	42.3566				DQ2.5-glia-α2 (var4)	RT	0	0	1652.68	0	0	54.3504	0	84.7132
DQ2.5-glia-α2 (var4)	RT	PQLQLPYPQ	0	0	826.339	0	0	27.1752	0	42.3566				DQ2.5-glia-α2 (var8)	RT	9656.39	6442.48	4417.38	2647.83	12754.3	15187.1	1633.79	2946.14
DQ2.5-glia-α2 (var8)	RT	PQPQLPYLQ	4828.2	3221.24	2208.69	1323.92	6377.14	7593.53	816.897	1473.07				DQ2.5-glia-α3 (var3)	RT	0	0	0	1644.93	0	0	1084.28	0
DQ2.5-glia-α3 (var3)	RT	FLPQQPYPQ	0	0	0	822.466	0	0	542.141	0				DQ2.5-glia-α3 (var7)	RT	7985.98	10823.5	4661.08	1810.98	11061.4	13541	1320.09	2168.66
DQ2.5-glia-α3 (var7)	RT	FRPQQSYPQ	3992.99	5411.73	2330.54	905.488	5530.72	6770.51	660.044	1084.33				DQ2.5-glia-α3 (var11)	RT	0	0	0	0	0	0	0	1611.43
DQ2.5-glia-α3 (var11)	RT	FRQQQPYPQ	0	0	0	0	0	0	0	805.716				DQ2.5-glia-α3 (var4)	*T	375.842	393.745	230.392	513.626	4862.21	5439.9	438.977	873.487
			11606.7	11483.1	8285.91	4742.19	14346.9	15996.5	3184.42	5848.97				DQ2.5-glia-α3 (var10)	*T	0	0	0	0	0	0	0	221.196
DQ2.5-glia-α3 (var4)	*T	FPQQQPYPQ	375.842	393.745	230.392	513.626	4862.21	5439.9	438.977	873.487					Toxic epitopes with score applied	864708	889785	484756	546871	1.02778e+06	1.27973e+06	412176	627833
DQ2.5-glia-α3 (var10)	*T	FRPQKPYPQ	0	0	0	0	0	0	0	221.196					Toxicity percentage	67.5698	69.5293	37.8796	42.7334	80.3127	100	32.2081	49.0599
			375.842	393.745	230.392	513.626	4862.21	5439.9	438.977	1094.68
Total No of T, RT and *T epitopes			292356	300685	164501	184214	350618	435534	138746	211957

## Sheet: Supplemantry Table 3
Supplemantry Table 3. The expression information of the ten most prevalent clusters of alpha-gliadin proteins across synthetic lines.
barcode	Synthetic lines	Sequence_ID	Multiplier	PFPQPQLPY	PYPQPQLPY	PFLQPQLPY	PFPQPQLSY	PFSQPQLPY	PFPPPQLPY	PFPQLQLPY	KFPQPQLPY	PFPQPQLLY	PFPQPQQPY	PFPHPQLPY	PYPQPQLLY	PYPHPQLPY	PFPQAQLPY	PFPQPQVPY	PFPQPQLAY	PQPQLPYPQ	PQPQLPYSQ	SQPQLPYSQ	PQPQLSYSQ	PPPQLPYSQ	LQPQLPYSQ	FPPQLPYPQ	FLPQLPYPQ	PQPQLLYPQ	PQLQLPYPQ	PQPQQPYPQ	PQPQLPYPH	PHPQLPYPQ	PQPQLPYLQ	PQPQLPYSH	SQPQLPYPH	PHPQLLYPQ	PQPQLSYPQ	PQPHLPYPQ	PQAQLPYSQ	FRPQQPYPQ	FPPQQPYPQ	FSPQQPYPQ	FLPQQPYPQ	FPSQQPYPQ	FPPQQSYPQ	FQPQQPYPQ	FRPQQSYPQ	FPQQQPYPQ	FPPQQPYAQ
TTCGGAGT	Line 1	Cluster71327	1110	0	0	0	0	0	0	0	0	0	0	0	0	0	0	0	0	0	0	0	0	0	0	0	1110	0	0	0	0	0	0	0	0	0	0	0	0	0	1110	0	0	0	1110	0	0	0	0
		Cluster26213	2026	2026	0	0	0	0	0	0	0	0	0	0	0	0	0	0	0	0	2026	0	0	0	0	0	0	0	0	0	0	0	0	0	0	0	0	0	0	2026	2026	0	0	0	0	0	0	0	0
		Cluster26234	2552	2552	0	0	0	0	0	0	0	0	0	0	0	0	0	0	0	0	2552	0	0	0	0	0	0	0	0	0	0	0	0	0	0	0	0	0	0	2552	2552	0	0	0	0	0	0	0	0
		Cluster26339	1114	1114	0	0	0	0	0	0	0	0	0	0	0	0	0	0	0	1114	0	0	0	0	0	0	0	0	0	0	0	0	0	0	0	0	0	0	0	1114	1114	0	0	0	0	0	0	0	0
		Cluster26193	1844	1844	0	0	0	0	0	0	0	0	0	0	0	0	0	0	0	1844	0	0	0	0	0	0	0	0	0	0	0	0	0	0	0	0	0	0	0	1844	1844	0	0	0	0	0	0	0	0
		Cluster26180	1092	0	0	1092	0	0	0	0	0	0	0	0	0	0	0	0	0	0	0	0	0	0	1092	0	0	0	0	0	0	0	0	0	0	0	0	0	0	1092	1092	0	0	0	0	0	0	0	0
		Cluster71308	1472	0	0	0	0	0	0	0	0	0	0	0	0	0	0	0	0	0	0	0	0	0	0	0	1472	0	0	0	0	0	0	0	0	0	0	0	0	0	1472	0	0	0	1472	0	0	0	0
		Cluster26355	1559	1559	0	0	0	0	0	0	0	0	0	0	0	0	0	0	0	1559	0	0	0	0	0	0	0	0	0	0	0	0	0	0	0	0	0	0	0	1559	1559	0	0	0	0	0	0	0	0
		Cluster26227	2313	2313	0	0	0	0	0	0	0	0	0	0	0	0	0	0	0	2313	0	0	0	0	0	0	0	0	0	0	0	0	0	0	0	0	0	0	0	2313	2313	0	0	0	0	0	0	0	0
		Cluster26388	1359	0	0	1359	0	0	0	0	0	0	0	0	0	0	0	0	0	0	0	0	0	0	1359	0	0	0	0	0	0	0	0	0	0	0	0	0	0	1359	1359	0	0	0	0	0	0	0	0
ACTCATTT	Line 2	Cluster30251	826	826	0	0	0	0	0	0	0	0	0	0	0	0	0	0	0	826	0	0	0	0	0	0	0	0	0	0	0	0	0	0	0	0	0	0	0	826	826	0	0	0	0	0	0	0	0
		Cluster20014	841	0	0	0	0	0	0	0	0	0	0	0	0	0	0	0	0	0	0	0	0	0	0	841	0	0	0	0	0	0	0	0	0	0	0	0	0	0	1682	0	0	0	0	0	0	0	0
		Cluster70294	1124	0	0	0	0	0	0	0	0	0	0	0	0	0	0	0	0	0	0	0	0	0	0	0	1124	0	0	0	0	0	0	0	0	0	0	0	0	0	1124	0	0	0	1124	0	0	0	0
		Cluster30245	965	0	0	0	965	0	0	0	0	0	0	0	0	0	0	0	0	0	0	0	965	0	0	0	0	0	0	0	0	0	0	0	0	0	0	0	0	965	965	0	0	0	0	0	0	0	0
		Cluster30224	886	886	0	0	0	0	0	0	0	0	0	0	0	0	0	0	0	886	0	0	0	0	0	0	0	0	0	0	0	0	0	0	0	0	0	0	0	886	886	0	0	0	0	0	0	0	0
		Cluster30184	2595	2595	0	0	0	0	0	0	0	0	0	0	0	0	0	0	0	0	2595	0	0	0	0	0	0	0	0	0	0	0	0	0	0	0	0	0	0	2595	2595	0	0	0	0	0	0	0	0
		Cluster30164	843	843	0	0	0	0	0	0	0	0	0	0	0	0	0	0	0	0	843	0	0	0	0	0	0	0	0	0	0	0	0	0	0	0	0	0	0	843	843	0	0	0	0	0	0	0	0
		Cluster30198	1291	0	0	1291	0	0	0	0	0	0	0	0	0	0	0	0	0	0	0	0	0	0	1291	0	0	0	0	0	0	0	0	0	0	0	0	0	0	1291	1291	0	0	0	0	0	0	0	0
		Cluster30157	1928	1928	0	0	0	0	0	0	0	0	0	0	0	0	0	0	0	0	1928	0	0	0	0	0	0	0	0	0	0	0	0	0	0	0	0	0	0	1928	1928	0	0	0	0	0	0	0	0
		Cluster30237	893	0	0	893	0	0	0	0	0	0	0	0	0	0	0	0	0	0	0	0	0	0	893	0	0	0	0	0	0	0	0	0	0	0	0	0	0	893	893	0	0	0	0	0	0	0	0
GGGATCCG	Line 3	Cluster25315	820	0	0	820	0	0	0	0	0	0	0	0	0	0	0	0	0	0	0	0	0	0	820	0	0	0	0	0	0	0	0	0	0	0	0	0	0	820	820	0	0	0	0	0	0	0	0
		Cluster25635	600	600	0	0	0	0	0	0	0	0	0	0	0	0	0	0	0	0	600	0	0	0	0	0	0	0	0	0	0	0	0	0	0	0	0	0	0	600	600	0	0	0	0	0	0	0	0
		Cluster59960	1012	0	0	0	0	0	0	0	0	0	0	0	0	0	0	0	0	0	0	0	0	0	0	0	1012	0	0	0	0	0	0	0	0	0	0	0	0	0	1012	0	0	0	1012	0	0	0	0
		Cluster59946	781	0	0	0	0	0	0	0	0	0	0	0	0	0	0	0	0	0	0	0	0	0	0	0	781	0	0	0	0	0	0	0	0	0	0	0	0	0	781	0	0	0	781	0	0	0	0
		Cluster25361	1145	0	0	1145	0	0	0	0	0	0	0	0	0	0	0	0	0	0	0	0	0	0	1145	0	0	0	0	0	0	0	0	0	0	0	0	0	0	1145	1145	0	0	0	0	0	0	0	0
		Cluster25358	1757	1757	0	0	0	0	0	0	0	0	0	0	0	0	0	0	0	0	1757	0	0	0	0	0	0	0	0	0	0	0	0	0	0	0	0	0	0	1757	1757	0	0	0	0	0	0	0	0
		Cluster15908	822	0	0	0	0	0	0	0	0	0	0	0	0	0	0	0	0	0	0	0	0	0	0	822	0	0	0	0	0	0	0	0	0	0	0	0	0	0	1644	0	0	0	0	0	0	0	0
		Cluster25553	650	0	0	650	0	0	0	0	0	0	0	0	0	0	0	0	0	0	0	0	0	0	650	0	0	0	0	0	0	0	0	0	0	0	0	0	0	650	650	0	0	0	0	0	0	0	0
		Cluster25303	1542	1542	0	0	0	0	0	0	0	0	0	0	0	0	0	0	0	0	1542	0	0	0	0	0	0	0	0	0	0	0	0	0	0	0	0	0	0	1542	1542	0	0	0	0	0	0	0	0
		Cluster25308	669	0	0	0	669	0	0	0	0	0	0	0	0	0	0	0	0	0	0	0	669	0	0	0	0	0	0	0	0	0	0	0	0	0	0	0	0	669	669	0	0	0	0	0	0	0	0
CAAGATAA	Line 4	Cluster18296	2076	0	0	2076	0	0	0	0	0	0	0	0	0	0	0	0	0	0	0	0	0	0	2076	0	0	0	0	0	0	0	0	0	0	0	0	0	0	2076	2076	0	0	0	0	0	0	0	0
		Cluster18290	2218	2218	0	0	0	0	0	0	0	0	0	0	0	0	0	0	0	0	2218	0	0	0	0	0	0	0	0	0	0	0	0	0	0	0	0	0	0	2218	2218	0	0	0	0	0	0	0	0
		Cluster55940	1170	0	0	0	0	0	0	0	0	0	0	0	0	0	0	0	0	0	0	0	0	0	0	0	1170	0	0	0	0	0	0	0	0	0	0	0	0	0	1170	0	0	0	1170	0	0	0	0
		Cluster18295	1706	0	0	1706	0	0	0	0	0	0	0	0	0	0	0	0	0	0	0	0	0	0	1706	0	0	0	0	0	0	0	0	0	0	0	0	0	0	1706	1706	0	0	0	0	0	0	0	0
		Cluster18324	2189	0	0	0	2189	0	0	0	0	0	0	0	0	0	0	0	0	0	0	0	2189	0	0	0	0	0	0	0	0	0	0	0	0	0	0	0	0	2189	2189	0	0	0	0	0	0	0	0
		Cluster8748	1171	0	0	0	0	0	0	0	0	0	0	0	0	0	0	0	0	0	0	0	0	0	0	1171	0	0	0	0	0	0	0	0	0	0	0	0	0	0	2342	0	0	0	0	0	0	0	0
		Cluster18269	2773	2773	0	0	0	0	0	0	0	0	0	0	0	0	0	0	0	0	2773	0	0	0	0	0	0	0	0	0	0	0	0	0	0	0	0	0	0	2773	2773	0	0	0	0	0	0	0	0
		Cluster18277	2549	0	0	0	2549	0	0	0	0	0	0	0	0	0	0	0	0	0	0	0	2549	0	0	0	0	0	0	0	0	0	0	0	0	0	0	0	0	2549	2549	0	0	0	0	0	0	0	0
		Cluster8712	1469	0	0	0	0	0	0	0	0	0	0	0	0	0	0	0	0	0	0	0	0	0	0	1469	0	0	0	0	0	0	0	0	0	0	0	0	0	0	2938	0	0	0	0	0	0	0	0
		Cluster18292	1023	1023	0	0	0	0	0	0	0	0	0	0	0	0	0	0	0	1023	0	0	0	0	0	0	0	0	0	0	0	0	0	0	0	0	0	0	0	0	1023	0	0	0	0	0	0	0	0
GGACAACG	Line 5	Cluster21915	2362	2362	0	0	0	0	0	0	0	0	0	0	0	0	0	0	0	0	2362	0	0	0	0	0	0	0	0	0	0	0	0	0	0	0	0	0	0	2362	2362	0	0	0	0	0	0	0	0
		Cluster21770	1389	1389	0	0	0	0	0	0	0	0	0	0	0	0	0	0	0	1389	0	0	0	0	0	0	0	0	0	0	0	0	0	0	0	0	0	0	0	1389	1389	0	0	0	0	0	0	0	0
		Cluster21774	2679	2679	0	0	0	0	0	0	0	0	0	0	0	0	0	0	0	2679	0	0	0	0	0	0	0	0	0	0	0	0	0	0	0	0	0	0	0	2679	2679	0	0	0	0	0	0	0	0
		Cluster21771	3189	3189	0	0	0	0	0	0	0	0	0	0	0	0	0	0	0	3189	0	0	0	0	0	0	0	0	0	0	0	0	0	0	0	0	0	0	0	3189	3189	0	0	0	0	0	0	0	0
		Cluster21834	1388	1388	0	0	0	0	0	0	0	0	0	0	0	0	0	0	0	0	1388	0	0	0	0	0	0	0	0	0	0	0	0	0	0	0	0	0	0	1388	1388	0	0	0	0	0	0	0	0
		Cluster21829	1293	1293	0	0	0	0	0	0	0	0	0	0	0	0	0	0	0	0	0	0	0	0	0	0	0	0	0	0	0	0	1293	0	0	0	0	0	0	1293	1293	0	0	0	0	0	0	0	0
		Cluster21808	1852	1852	0	0	0	0	0	0	0	0	0	0	0	0	0	0	0	1852	0	0	0	0	0	0	0	0	0	0	0	0	0	0	0	0	0	0	0	1852	1852	0	0	0	0	0	0	0	0
		Cluster21751	2971	2971	0	0	0	0	0	0	0	0	0	0	0	0	0	0	0	0	2971	0	0	0	0	0	0	0	0	0	0	0	0	0	0	0	0	0	0	2971	2971	0	0	0	0	0	0	0	0
		Cluster21827	1344	1344	0	0	0	0	0	0	0	0	0	0	0	0	0	0	0	0	1344	0	0	0	0	0	0	0	0	0	0	0	0	0	0	0	0	0	0	1344	1344	0	0	0	0	0	0	0	0
		Cluster6924	1447	1447	1447	0	0	0	0	0	0	0	0	0	0	0	0	0	0	1447	0	0	0	0	0	0	0	0	0	0	0	0	0	0	0	0	0	0	0	0	1447	0	0	0	0	0	1447	0	0
AGCGAGCT	Line 6	Cluster24445	1792	1792	0	0	0	0	0	0	0	0	0	0	0	0	0	0	0	0	0	0	0	0	0	0	0	0	0	0	0	0	1792	0	0	0	0	0	0	1792	1792	0	0	0	0	0	0	0	0
		Cluster24472	2200	2200	0	0	0	0	0	0	0	0	0	0	0	0	0	0	0	0	2200	0	0	0	0	0	0	0	0	0	0	0	0	0	0	0	0	0	0	2200	2200	0	0	0	0	0	0	0	0
		Cluster24431	3019	3019	0	0	0	0	0	0	0	0	0	0	0	0	0	0	0	3019	0	0	0	0	0	0	0	0	0	0	0	0	0	0	0	0	0	0	0	3019	3019	0	0	0	0	0	0	0	0
		Cluster24452	1705	0	0	0	0	0	0	0	0	0	0	0	0	0	0	0	0	0	0	0	0	0	0	1705	0	0	0	0	0	0	0	0	0	0	0	0	0	0	1705	0	0	0	0	0	0	0	0
		Cluster24405	2652	2652	0	0	0	0	0	0	0	0	0	0	0	0	0	0	0	2652	0	0	0	0	0	0	0	0	0	0	0	0	0	0	0	0	0	0	0	2652	2652	0	0	0	0	0	0	0	0
		Cluster8049	1754	1754	1754	0	0	0	0	0	0	0	0	0	0	0	0	0	0	1754	0	0	0	0	0	0	0	0	0	0	0	0	0	0	0	0	0	0	0	0	1754	0	0	0	0	0	1754	0	0
		Cluster24454	4039	4039	0	0	0	0	0	0	0	0	0	0	0	0	0	0	0	4039	0	0	0	0	0	0	0	0	0	0	0	0	0	0	0	0	0	0	0	4039	4039	0	0	0	0	0	0	0	0
		Cluster24434	4581	4581	0	0	0	0	0	0	0	0	0	0	0	0	0	0	0	4581	0	0	0	0	0	0	0	0	0	0	0	0	0	0	0	0	0	0	0	4581	4581	0	0	0	0	0	0	0	0
		Cluster24461	2714	2714	0	0	0	0	0	0	0	0	0	0	0	0	0	0	0	0	2714	0	0	0	0	0	0	0	0	0	0	0	0	0	0	0	0	0	0	2714	2714	0	0	0	0	0	0	0	0
		Cluster70010	1832	0	0	0	0	0	0	0	0	0	0	0	0	0	0	0	0	0	0	0	0	0	0	0	1832	0	0	0	0	0	0	0	0	0	0	0	0	0	1832	0	0	0	1832	0	0	0	0
CTGCACGT	Line 7	Cluster72306	1007	0	0	0	0	0	0	0	0	0	0	0	0	0	0	0	0	0	0	0	0	0	0	0	1007	0	0	0	0	0	0	0	0	0	0	0	0	0	1007	0	0	0	1007	0	0	0	0
		Cluster24244	1726	1726	0	0	0	0	0	0	0	0	0	0	0	0	0	0	0	0	1726	0	0	0	0	0	0	0	0	0	0	0	0	0	0	0	0	0	0	1726	1726	0	0	0	0	0	0	0	0
		Cluster24142	1554	0	0	1554	0	0	0	0	0	0	0	0	0	0	0	0	0	0	0	0	0	0	1554	0	0	0	0	0	0	0	0	0	0	0	0	0	0	1554	1554	0	0	0	0	0	0	0	0
		Cluster24198	1616	0	0	0	1616	0	0	0	0	0	0	0	0	0	0	0	0	0	0	0	1616	0	0	0	0	0	0	0	0	0	0	0	0	0	0	0	0	1616	1616	0	0	0	0	0	0	0	0
		Cluster24152	2184	2184	0	0	0	0	0	0	0	0	0	0	0	0	0	0	0	0	2184	0	0	0	0	0	0	0	0	0	0	0	0	0	0	0	0	0	0	2184	2184	0	0	0	0	0	0	0	0
		Cluster72304	739	0	0	0	0	0	0	0	0	0	0	0	0	0	0	0	0	0	0	0	0	0	0	0	739	0	0	0	0	0	0	0	0	0	0	0	0	0	739	0	0	0	739	0	0	0	0
		Cluster24140	727	727	0	0	0	0	0	0	0	0	0	0	0	0	0	0	0	727	0	0	0	0	0	0	0	0	0	0	0	0	0	0	0	0	0	0	0	0	727	0	0	0	0	0	0	0	0
		Cluster72307	905	0	0	0	0	0	0	0	0	0	0	0	0	0	0	0	0	0	0	0	0	0	0	0	905	0	0	0	0	0	0	0	0	0	0	0	0	0	905	0	0	0	905	0	0	0	0
		Cluster24206	1094	0	0	1094	0	0	0	0	0	0	0	0	0	0	0	0	0	0	0	0	0	0	1094	0	0	0	0	0	0	0	0	0	0	0	0	0	0	1094	1094	0	0	0	0	0	0	0	0
		Cluster24300	1160	0	0	0	1160	0	0	0	0	0	0	0	0	0	0	0	0	0	0	0	1160	0	0	0	0	0	0	0	0	0	0	0	0	0	0	0	0	1160	1160	0	0	0	0	0	0	0	0
GCACTAGT	Line 8	Cluster21984	1607	0	0	1607	0	0	0	0	0	0	0	0	0	0	0	0	0	0	0	0	0	0	1607	0	0	0	0	0	0	0	0	0	0	0	0	0	0	1607	1607	0	0	0	0	0	0	0	0
		Cluster9292	1185	0	0	0	0	0	0	0	0	0	0	0	0	0	0	0	0	0	0	0	0	0	0	1185	0	0	0	0	0	0	0	0	0	0	0	0	0	0	2370	0	0	0	0	0	0	0	0
		Cluster83679	1415	0	0	0	0	0	0	0	0	0	0	0	0	0	0	0	0	0	0	0	0	0	0	0	0	0	0	0	0	0	0	0	0	0	0	0	0	0	1415	0	0	0	0	0	0	0	0
		Cluster22019	1366	1366	0	0	0	0	0	0	0	0	0	0	0	0	0	0	0	0	1366	0	0	0	0	0	0	0	0	0	0	0	0	0	0	0	0	0	0	1366	1366	0	0	0	0	0	0	0	0
		Cluster83683	1391	0	0	0	0	0	0	0	0	0	0	0	0	0	0	0	0	0	0	0	0	0	0	0	0	0	0	0	0	0	0	0	0	0	0	0	0	0	1391	0	0	0	0	0	0	0	0
		Cluster22051	2420	0	0	0	2420	0	0	0	0	0	0	0	0	0	0	0	0	0	0	0	2420	0	0	0	0	0	0	0	0	0	0	0	0	0	0	0	0	2420	2420	0	0	0	0	0	0	0	0
		Cluster21961	2392	0	0	2392	0	0	0	0	0	0	0	0	0	0	0	0	0	0	0	0	0	0	2392	0	0	0	0	0	0	0	0	0	0	0	0	0	0	2392	2392	0	0	0	0	0	0	0	0
		Cluster21960	3468	0	0	0	3468	0	0	0	0	0	0	0	0	0	0	0	0	0	0	0	3468	0	0	0	0	0	0	0	0	0	0	0	0	0	0	0	0	3468	3468	0	0	0	0	0	0	0	0
		Cluster22018	4451	4451	0	0	0	0	0	0	0	0	0	0	0	0	0	0	0	0	4451	0	0	0	0	0	0	0	0	0	0	0	0	0	0	0	0	0	0	4451	4451	0	0	0	0	0	0	0	0
		Cluster21951	5836	5836	0	0	0	0	0	0	0	0	0	0	0	0	0	0	0	0	5836	0	0	0	0	0	0	0	0	0	0	0	0	0	0	0	0	0	0	5836	5836	0	0	0	0	0	0	0	0
[truncated: 85 more columns]

## Sheet: Supplemantry Table 4
Supplemantry Table 3. The information of alpha-gliadin sequence analysis across synthetic lines.
									# of reads for each genotype	# of concatenared sequences for each genotype	Clustered Seq	Proteins with stop codons	clusters (100% similarity)	Clusters with at least 20 members	Shortest putative protein	longest putative protein		normalizing index
		total reads	out.notCombined_1.fastq	out.notCombined_2.fastq	out.extendedFrags.fastq	Fusion_F1	TTCGGAGT		455375	288824	275215	13609	103325	1084	64	144		0.888516
	gli1	3270802	1244508	1244508	2026294	Fusion_F2	ACTCATTT		357601	260529	246518	14011	99025	947	64	144		1.13145
	gli2	3270802				Fusion_F3	GGGATCCG		395139	207865	196252	11613	85259	695	64	144		1.02396
						Fusion_F4	CAAGATAA		365515	214375	199763	14612	78654	698	64	144		1.10695
						Fusion_F5	GGACAACG		432135	256383	242881	13502	87569	918	64	144		0.9363
						Fusion_F6	AGCGAGCT		416888	294316	277304	17012	99152	986	64	144		0.970544
						Fusion_F7	CTGCACGT		384352	226340	212492	13848	104372	705	64	144		1.0527
						Fusion_F8	GCACTAGT		429859	257073	243944	13129	87625	959	64	144		0.941257
							sum	sum of all reads = 3270802	3236864	2005705	1894369	111336	744981
								For both reads= 6541604	6473728	the totall should be 2026294, the differences is because some sequences were not found with the correct barcodes
								read length=250
									mean
									404608

## Sheet: Supplemantry Table 5
Supplemantry Table 5. Frequency of intact 33-mer epitopes across synthetic lines
					Multiplier	total				Line 1	Line 2	Line 3	Line 4	Line 5	Line 6	Line 7	Line 8
Line 1	0	0	0	0	0	0		33-mer epitope frequency	LQLQPFPQPQLPYPQPQLPYPQPQLPYPQPQPF	0	607	187	0	28	0	0	0
Line2	Cluster2659	59	92	LQLQPFPQPQLPYPQPQLPYPQPQLPYPQPQPF	230	230
Line2	Cluster2660	59	92	LQLQPFPQPQLPYPQPQLPYPQPQLPYPQPQPF	159	159
Line2	Cluster2685	59	92	LQLQPFPQPQLPYPQPQLPYPQPQLPYPQPQPF	25	25
Line2	Cluster2688	59	92	LQLQPFPQPQLPYPQPQLPYPQPQLPYPQPQPF	42	42
Line2	Cluster2689	59	92	LQLQPFPQPQLPYPQPQLPYPQPQLPYPQPQPF	41	41
Line2	Cluster2713	59	92	LQLQPFPQPQLPYPQPQLPYPQPQLPYPQPQPF	55	55
Line2	Cluster2793	59	92	LQLQPFPQPQLPYPQPQLPYPQPQLPYPQPQPF	33	33
Line2	Cluster2835	59	92	LQLQPFPQPQLPYPQPQLPYPQPQLPYPQPQPF	22	22
						607
Line3	Cluster2771	59	92	LQLQPFPQPQLPYPQPQLPYPQPQLPYPQPQPF	98	98
Line3	Cluster2772	59	92	LQLQPFPQPQLPYPQPQLPYPQPQLPYPQPQPF	89	89
						187
Line4	0	0	0	0	0	0
Line5	Cluster2304	59	92	LQLQPFPQPQLPYPQPQLPYPQPQLPYPQPQPF	28	28
Line6	0	0	0	0	0	0
Line7	0	0	0	0	0	0
Line8	0	0	0	0	0	0
